# Supplementary material for: Heterogeneous correlate and potential diagnostic biomarker of tinnitus based on nonlinear dynamics of resting-state EEG recordings
Source: PLoS One. 2024 Jan 2;19(1):e0290563. doi: 10.1371/journal.pone.0290563 (PMC10760901; doi:10.1371/journal.pone.0290563)
Supplement: S1 Data — (ZIP) [file pone.0290563.s001.zip]

Archive with 30 entries (29 files):
- Anonymized data/
- Anonymized data/Entropy_N1.mat
- Anonymized data/Entropy_N2.mat
- Anonymized data/Entropy_N3.mat
- Anonymized data/Entropy_N4.mat
- Anonymized data/Entropy_N5.mat
- Anonymized data/Entropy_N6.mat
- Anonymized data/Entropy_N7.mat
- Anonymized data/Entropy_P1.mat
- Anonymized data/Entropy_P2.mat
- Anonymized data/Entropy_P3.mat
- Anonymized data/Entropy_P4.mat
- Anonymized data/Entropy_P5.mat
- Anonymized data/Entropy_P6.mat
- Anonymized data/Entropy_P7.mat
- Anonymized data/Lyapunov_N1.mat
- Anonymized data/Lyapunov_N2.mat
- Anonymized data/Lyapunov_N3.mat
- Anonymized data/Lyapunov_N4.mat
- Anonymized data/Lyapunov_N5.mat
- Anonymized data/Lyapunov_N6.mat
- Anonymized data/Lyapunov_N7.mat
- Anonymized data/Lyapunov_P1.mat
- Anonymized data/Lyapunov_P2.mat
- Anonymized data/Lyapunov_P3.mat
- Anonymized data/Lyapunov_P4.mat
- Anonymized data/Lyapunov_P5.mat
- Anonymized data/Lyapunov_P6.mat
- Anonymized data/Lyapunov_P7.mat
- README.md
