# Supplementary material for: Heterogeneous correlate and potential diagnostic biomarker of tinnitus based on nonlinear dynamics of resting-state EEG recordings
Source: PLoS One. 2024 Jan 2;19(1):e0290563. doi: 10.1371/journal.pone.0290563 (PMC10760901; doi:10.1371/journal.pone.0290563)
Supplement: S1 Data — (ZIP) [file pone.0290563.s001.zip › README.md]

#Naghdabadi&Jahed 2023

data for Heterogeneous correlate and potential diagnostic biomarker of tinnitus based on nonlinear dynamics of resting-state EEG recordings

All analyses and figurs are based on these feature values.

Data files for subjects with tinnitus start with Lyaounov_P or Entropy_P.
Data files for normal controls start with Lyaounov_N or Entropy_N.

In each file, Entropy or Lyapunov exponent is given for all channels and all windows (rows are channels and columns represent windows).
Order of channels in all files are as follows:

channels_order = {'FP1','FPz','FP2','F7','F3','Fz','F4','F8','FT7','FC3','FCz','FC4','FT8',...
				  'T7','T8','TP7','TP8','C3','Cz','C4','CP3','CP4','P3','POz','P4'}
				  

	
	
